# Supplementary material for: Epigenetically-driven anatomical diversity of synovial fibroblasts guides joint-specific fibroblast functions
Source: Nat Commun. 2017 Mar 23;8:14852. doi: 10.1038/ncomms14852 (PMC5376654; doi:10.1038/ncomms14852)
Supplement: Supplementary Data 1 — List of identified position and diagnosis specific transcripts by supervised cluster analysis of RNA sequencing data. Supervised cluster analysis of RNA sequencing data in synovial fibroblasts (n=21) of different anatomic locations and different diagnoses based on the union of genes found differentially expressed in each individual comparison. From each comparison the 25 most significant genes (satisfying a minimum log2 difference of 0.5 and maximum p-value of 0.05) were used. [file ncomms14852-s2.xls]

## Sheet: Supplementary Data 1
Gene ID	gene_name
ENSG00000111057	KRT18
ENSG00000013441	CLK1
ENSG00000250786	SNHG18
ENSG00000164346	NSA2
ENSG00000221886	C5orf54
ENSG00000157542	KCNJ6
ENSG00000210049	MT-TF
ENSG00000139304	PTPRQ
ENSG00000265039	AC107016.2
ENSG00000241790	ENO1P4
ENSG00000075035	WSCD2
ENSG00000122641	INHBA
ENSG00000101425	BPI
ENSG00000151882	CCL28
ENSG00000178075	GRAMD1C
ENSG00000101265	RASSF2
ENSG00000106603	COA1
ENSG00000197457	STMN3
ENSG00000261105	RP11-173B14.5
ENSG00000169299	PGM2
ENSG00000156049	GNA14
ENSG00000273149	RP11-290D2.6
ENSG00000258017	RP11-386G11.10
ENSG00000110628	SLC22A18
ENSG00000206262	C3orf72
ENSG00000103449	SALL1
ENSG00000237125	HAND2-AS1
ENSG00000138650	PCDH10
ENSG00000128713	HOXD11
ENSG00000128710	HOXD10
ENSG00000164107	HAND2
ENSG00000170549	IRX1
ENSG00000114541	FRMD4B
ENSG00000164128	NPY1R
ENSG00000128656	CHN1
ENSG00000169071	ROR2
ENSG00000154262	ABCA6
ENSG00000121297	TSHZ3
ENSG00000258634	RP4-773N10.4
ENSG00000170421	KRT8
ENSG00000174807	CD248
ENSG00000198807	PAX9
ENSG00000078295	ADCY2
ENSG00000158486	DNAH3
ENSG00000205978	NYNRIN
ENSG00000080823	MOK
ENSG00000128714	HOXD13
ENSG00000069431	ABCC9
ENSG00000077943	ITGA8
ENSG00000099994	SUSD2
ENSG00000232679	RP11-400N13.3
ENSG00000163624	CDS1
ENSG00000156398	SFXN2
ENSG00000115525	ST3GAL5
ENSG00000230479	AP000695.6
ENSG00000166435	XRRA1
ENSG00000187689	AMTN
ENSG00000186642	PDE2A
ENSG00000160255	ITGB2
ENSG00000110031	LPXN
ENSG00000183775	KCTD16
ENSG00000256045	MTRNR2L10
ENSG00000172061	LRRC15
ENSG00000100985	MMP9
ENSG00000136928	GABBR2
ENSG00000234409	AC006547.14
ENSG00000150782	IL18
ENSG00000175611	LINC00476
ENSG00000224397	RP11-290F20.3
ENSG00000076864	RAP1GAP
ENSG00000156453	PCDH1
ENSG00000139292	LGR5
ENSG00000034971	MYOC
ENSG00000188257	PLA2G2A
ENSG00000181690	PLAG1
ENSG00000176641	RNF152
ENSG00000011465	DCN
ENSG00000119125	GDA
ENSG00000196557	CACNA1H
ENSG00000250899	RP11-253E3.3
ENSG00000100139	MICALL1
ENSG00000076770	MBNL3
ENSG00000171503	ETFDH
ENSG00000135916	ITM2C
ENSG00000120318	ARAP3
ENSG00000169933	FRMPD4
ENSG00000182492	BGN
ENSG00000164070	HSPA4L
ENSG00000047644	WWC3
ENSG00000018625	ATP1A2
ENSG00000147485	PXDNL
ENSG00000131378	RFTN1
ENSG00000113448	PDE4D
ENSG00000139117	CPNE8
ENSG00000127083	OMD
ENSG00000125266	EFNB2
ENSG00000224822	THRB-IT1
ENSG00000124659	TBCC
ENSG00000159403	C1R
ENSG00000233913	CTC-575D19.1
ENSG00000230076	AC016708.2
ENSG00000142621	FHAD1
ENSG00000256390	AC092143.1
ENSG00000126016	AMOT
ENSG00000139178	C1RL
ENSG00000072041	SLC6A15
ENSG00000075340	ADD2
ENSG00000106031	HOXA13
ENSG00000243766	HOTTIP
ENSG00000260597	AC012531.25
ENSG00000037965	HOXC8
ENSG00000172789	HOXC5
ENSG00000143995	MEIS1
ENSG00000134138	MEIS2
ENSG00000198353	HOXC4
ENSG00000273046	RP11-834C11.14
ENSG00000079102	RUNX1T1
ENSG00000273266	HOXC4
ENSG00000197757	HOXC6
ENSG00000141338	ABCA8
ENSG00000057019	DCBLD2
ENSG00000005073	HOXA11
ENSG00000181541	MAB21L2
ENSG00000180806	HOXC9
ENSG00000273049	RP11-834C11.12
ENSG00000137818	RPLP1
ENSG00000205476	CCDC85C
ENSG00000182742	HOXB4
ENSG00000123388	HOXC11
ENSG00000228630	HOTAIR
ENSG00000089225	TBX5
ENSG00000180818	HOXC10
ENSG00000136630	HLX
ENSG00000251151	HOXC-AS3
ENSG00000197766	CFD
ENSG00000255399	TBX5-AS1
ENSG00000250133	HOXC-AS2
ENSG00000005020	SKAP2
ENSG00000169213	RAB3B
ENSG00000164220	F2RL2
ENSG00000120093	HOXB3
ENSG00000267272	RP5-1052I5.1
ENSG00000108839	ALOX12
ENSG00000068650	ATP11A
ENSG00000145687	SSBP2
ENSG00000119771	KLHL29
ENSG00000106571	GLI3
ENSG00000186417	GLDN
ENSG00000240990	HOXA11-AS
ENSG00000260027	HOXB7
ENSG00000106483	SFRP4
ENSG00000106004	HOXA5
ENSG00000125430	HS3ST3B1
ENSG00000166106	ADAMTS15
ENSG00000087510	TFAP2C
ENSG00000006625	GGCT
ENSG00000179008	C14orf39
ENSG00000231106	AP000688.8
ENSG00000272511	RP11-180N14.1
ENSG00000121068	TBX2
ENSG00000108511	HOXB6
ENSG00000184368	MAP7D2
ENSG00000164845	FAM86FP
ENSG00000178343	SHISA3
ENSG00000112837	TBX18
ENSG00000100842	EFS
ENSG00000135636	DYSF
ENSG00000103710	RASL12
ENSG00000111816	FRK
ENSG00000148926	ADM
ENSG00000138772	ANXA3
ENSG00000167912	RP11-25K19.1
ENSG00000129009	ISLR
ENSG00000169122	FAM110B
ENSG00000185686	PRAME
ENSG00000206199	ANKUB1
ENSG00000113504	SLC12A7
ENSG00000170545	SMAGP
ENSG00000123384	LRP1
ENSG00000160282	FTCD
ENSG00000069011	PITX1
ENSG00000146278	PNRC1
ENSG00000132205	EMILIN2
ENSG00000204851	PNMAL2
ENSG00000135324	MRAP2
ENSG00000227039	ITGB2-AS1
ENSG00000250548	RP11-47I22.2
ENSG00000158458	NRG2
ENSG00000180777	ANKRD30B
ENSG00000172458	IL17D
ENSG00000259867	RP11-525K10.3
ENSG00000270964	RP11-502I4.3
ENSG00000117115	PADI2
ENSG00000125869	LAMP5
ENSG00000113555	PCDH12
ENSG00000039068	CDH1
