# Supplementary material for: Epigenetically-driven anatomical diversity of synovial fibroblasts guides joint-specific fibroblast functions
Source: Nat Commun. 2017 Mar 23;8:14852. doi: 10.1038/ncomms14852 (PMC5376654; doi:10.1038/ncomms14852)
Supplement: Supplementary Data 2 — Quantitative PCR of HOX transcripts in human and mouse synovial fibroblasts and synovial tissues. The values represent ΔCT values calculated as follows: ΔCT =CT of HOXtranscript - CT of endogenous control gene. [file ncomms14852-s3.xlsx]

## Sheet: Human Synovial Fibroblasts
	RA	RA	RA	RA	OA	OA	OA	OA	RA	RA	RA	RA	RA	RA	RA	OA	RA	RA	RA	RA	OA	OA	OA	OA	RA	RA	RA	OA	OA	OA	RA	RA	RA	RA	OA	OA	OA	OA	healthy	healthy	healthy	resolv	resolv	RA	RA	RA	RA	RA
ΔCT	MCP	MCP	MCP	wrist	thumb	thumb	thumb	thumb	elbow	elbow	elbow	elbow	elbow	elbow	elbow	elbow	shoulder	shoulder	shoulder	shoulder	shoulder	shoulder	shoulder	shoulder	hip	hip	hip	hip	hip	hip	knee	knee	knee	knee	knee	knee	knee	knee	knee	knee	knee	ankle	ankle	ankle	ankle	ankle	ankle	ankle
HOTTIP	13.6006	miss	14.4595	15.1102	11.9314	13.1864	14.2141	miss	20	20	20	20	20	20	20	18.1042	20	20	20	20	20	20	20	20	20	20	20	20	20	18.7965	19.0351	17.5904	17.7942	18.9221	17.7445	19.0563	19.6177	19.6531	18.2482	20	17.9404	20	15.9166	20	20	20	20	16.3193
HOXA13	9.07786	10.2494	8.98342	9.6856	8.87965	9.08481	9.01255	9.15259	20	12.8226	20	20	20	20	20	20	20	20	20	20	20	20	20	20	20	20	20	20	13.4107	12.5142	11.0896	10.7794	11.8395	11.8811	11.1989	12.7065	12.2764	12.7987	12.5963	12.6644	12.1535	11.2412	9.60318	10.126	10.8404	10.1357	10.157	9.71551
HOXA11-AS	8.25998	9.47158	8.86465	9.09243	8.85689	9.69364	9.12425	9.31184	10.9918	12.5539	13.1823	11.313	13.0239	13.1832	11.7483	12.3737	12.5556	13.0805	13.3416	13.0393	12.5147	12.6238	13.4729	12.8746	12.2373	12.0881	13.8134	13.3261	12.1605	11.3147	9.88999	10.1757	11.0924	11.1662	10.6699	11.7928	10.4681	11.5327	10.5894	11.6995	10.79	9.39413	8.21142	9.37779	9.4135	8.90027	8.78484	9.12746
HOXA11	miss	7.51329	6.7163	6.7527	7.25498	7.38082	7.18515	7.24909	7.67048	8.38076	8.89807	7.70371	8.90874	9.36508	7.98489	8.95872	9.0457	8.68051	9.08979	8.9713	9.41869	8.67265	9.0581	9.22559	8.28935	8.37081	8.74545	9.00998	8.96584	8.37216	7.47527	7.25574	8.04525	8.16608	7.951	8.22483	7.88262	8.55893	7.73568	8.21513	8.04709	8.39925	7.04575	7.94538	7.99673	7.29913	7.87009	7.3602
HOXA10	7.00228	7.91913	7.01239	6.62161	7.60113	7.29588	7.21667	6.73117	6.65126	6.97602	7.51735	6.53125	7.06251	7.34589	6.35114	7.17131	6.79082	6.53183	7.06653	6.72334	7.52654	6.79028	6.86631	7.50999	6.8563	6.66534	6.41634	7.66402	7.85121	6.60749	6.83171	6.60576	7.07628	7.09663	7.70686	7.49498	6.80642	7.77958	7.28983	6.92867	7.16629	8.31258	7.56972	8.14483	9.1507	7.94935	8.50447	7.25414
HOXA9	6.37334	7.51109	6.65734	6.13472	6.61709	6.49686	6.16232	6.31467	6.11153	6.94001	6.75441	miss	6.33779	6.74423	5.97751	6.55999	7.29918	5.95477	6.4995	6.43036	7.18815	6.28773	6.32409	7.00391	6.42773	6.90596	6.30753	7.11972	7.68813	6.41252	6.26736	6.54969	6.90923	7.10339	7.17826	7.66503	6.71044	8.15235	6.79335	7.11768	7.08643	8.81009	7.28434	miss	7.83788	7.66672	7.8989	6.7954
	RA	RA	RA	RA	OA	OA	OA	OA	RA	RA	RA	RA	RA	RA	RA	OA	RA	RA	RA	RA	OA	OA	OA	OA	RA	RA	RA	OA	OA	OA	RA	RA	RA	RA	OA	OA	OA	OA	healthy	healthy	healthy	resolv	resolv	RA	RA	RA	RA	RA
ΔCT	MCP	MCP	MCP	wrist	thumb	thumb	thumb	thumb	elbow	elbow	elbow	elbow	elbow	elbow	elbow	elbow	shoulder	shoulder	shoulder	shoulder	shoulder	shoulder	shoulder	shoulder	hip	hip	hip	hip	hip	hip	knee	knee	knee	knee	knee	knee	knee	knee	knee	knee	knee	ankle	ankle	ankle	ankle	ankle	ankle	ankle
HOTAIR	20	20	20	20	20	20	17.045	20	20	20	20	20	20	20	20	20	20	20	20	20	15.1489	20	20	20	10.8808	9.84855	10.7753	11.1837	11.1067	10.407	10.192	10.4838	11.1097	12.2525	12.4013	10.7451	11.8005	10.6441	10.598	9.58726	11.0082	9.66427	10.5237	miss	miss	11.5477	10.9183	9.77138
HOXC-AS3	20	16.0745	14.8674	20	20	20	20	16.2378	15.5306	15.5555	15.1906	14.0103	16.644	15.7623	20	15.8017	12.3472	14.558	15.0334	13.7076	13.1986	13.7312	11.315	14.5517	9.74908	9.16364	9.35589	10.3161	10.5834	10.0189	8.94696	9.75424	10.2501	10.3419	10.1613	9.75757	9.85638	10.1715	9.57944	9.67437	9.94691	10.7997	10.0407	miss	10.8196	10.7361	10.0551	10.2964
HOXC10	12.6518	12.0136	10.5666	14.2682	14.2281	miss	13.1491	11.8698	10.6285	10.809	10.8238	9.78517	11.1405	12.5314	12.3077	10.7451	7.48323	10.0312	11.1576	9.67402	8.2983	8.75503	6.99249	10.0961	4.77965	4.21113	4.71332	5.3717	5.38951	5.053	4.57049	5.3683	5.24928	5.66172	5.49889	5.08558	5.4469	5.7897	4.6441	4.95577	5.24033	6.59345	5.18467	5.94237	6.04708	5.95505	5.92338	4.89259
HOXC-AS2	13.5568	14.1285	11.3716	14.0425	14.6131	14.2218	14.7663	11.7034	10.9678	10.9614	11.1834	10.7902	11.0015	13.0167	11.2676	11.9738	9.23077	9.95704	11.1904	10.9444	9.96284	10.4314	9.46029	11.0611	7.36802	6.79247	6.78556	7.89915	8.18912	7.45348	6.94357	7.63798	7.43317	7.82573	7.3098	7.54028	7.18592	8.06812	7.26591	7.56646	7.64516	8.70683	7.00197	8.05151	8.58895	8.22161	7.69126	7.6154
HOXC-AS1	12.8498	13.1041	11.0736	14.5439	12.9363	14.6987	13.5627	11.9442	10.4798	10.689	10.4018	10.0394	10.4614	12.6627	10.4002	11.5718	7.63276	9.45619	10.3578	10.0627	9.7879	9.55175	8.83254	9.34711	7.51079	6.736	7.24568	8.08446	7.61049	7.59242	7.04839	7.77845	7.5975	8.22646	7.74474	7.37425	7.96776	8.09605	7.46562	7.41778	7.92508	8.53006	7.04709	miss	8.07002	7.96283	6.96078	7.56162
HOXC8	11.0757	9.13754	7.13006	10.5378	10.9616	10.0745	10.3642	7.44775	6.97382	7.07482	6.4378	6.67975	6.82914	8.92383	7.36809	8.4633	6.15139	5.39415	5.85715	6.299	6.07303	5.65536	4.90914	5.9909	5.24599	4.06249	4.74443	5.55836	5.99242	5.2137	5.39329	6.06167	6.16667	6.61706	6.52966	5.40915	6.06077	6.46176	5.41612	6.23943	6.35376	7.97745	6.54563	7.73611	8.2193	8.46891	7.54749	5.68544
ACO12531.25	12.7521	10.8495	8.73516	11.6267	12.0646	10.3926	11.8188	9.25706	8.87176	8.03515	8.64645	8.42537	8.79068	10.5998	9.44019	10.0796	8.77105	7.12399	7.97808	7.44407	7.73736	7.27852	7.21628	7.53569	7.03676	5.80452	6.29089	6.74723	7.41314	6.43159	miss	7.18425	7.19289	7.36691	7.36941	6.82641	6.76937	7.34943	6.5428	7.01164	7.34589	7.53292	5.92771	miss	7.84407	7.3636	6.70724	6.51922
HOXC4	13.4879	11.7026	9.45075	12.9161	12.7616	12.2811	12.8578	9.6783	9.78527	8.91441	9.58434	8.94002	8.92587	11.1059	9.73455	10.8773	7.50885	8.4827	9.07259	7.51328	9.2242	8.58519	8.25031	8.28499	7.4289	6.27391	7.0568	7.48573	7.93539	7.02585	6.63453	7.22556	7.86678	7.72227	8.21706	7.27812	7.42802	8.10454	6.77111	7.7731	7.73598	9.37547	7.95675	8.2728	8.21638	8.74246	8.63866	8.42316
miss= not measured
MCP= metacarpophalangeal
RA= rheumatoid arthritis
OA= osteoarthritis
resolv=resolving arthritis

## Sheet: Human Synovial Tissues
	RA	RA	RA	RA	RA	RA	RA	RA	RA	RA	RA	RA	RA	RA	RA	OA	OA	OA	OA	RA	RA	OA	OA	OA	RA	RA	RA	RA	OA	OA	OA	OA	RA	RA	RA
	hand	wrist	finger	wrist	finger	elbow	elbow	elbow	elbow	elbow	elbow	shoulder	shoulder	shoulder	shoulder	shoulder	shoulder	shoulder	shoulder	hip	hip	hip	hip	hip	knee	knee	knee	knee	knee	knee	knee	knee	ankle	ankle	ankle
HOTTIP	7.19	8.335	7.76	8.305	5.185	9.15	10.68	9.965	10.16	9.245	10.42	9.645	10.655	10.77	9.09	9.14	10.48	9.91	9.22	10.435	10.62	12.045	7.82	14.575	7.215	12.085	8.935	9.49	8.67	8.465	10.03	8.65	7.41	4.955	8.515
HOXA13	4.92	3.14	5.73	4.08	miss	5.72	5.13	3.75	3.67	4.21	5.47	6.44	4.31	5.31	4.05	5.04	miss	4.39	5.58	6.3	3.99	4.54	3.47	4.3	miss	7.13	4.05	2.86	5.95	3.01	3.57	3.14	2.48	3.38	3.12
HOXA11-AS	5.23	3.635	4.155	3.87	2.755	6.285	5.095	5.2	5.17	5.685	6.715	20	20	5.645	6.335	6.18	20	5.96	6.04	7.48	5.36	5.975	3.98	5.52	3.835	8.41	4.445	3.455	miss	miss	miss	4.68	3.145	3.865	2.955
HOXA11	3.33	1.755	2.505	2.555	1.205	3.8	2.415	2.43	3.145	3.055	3.56	4.46	2.945	4.24	3.035	4.12	2.24	2.695	2.235	3.695	3.1	2.705	2.49	2.86	1.59	5.03	1.145	0.985	2.26	1.06	2.57	2.4	1.75	2.67	1.945
HOXA10	2.66	2.07	2.79	2.82	0.31	2.74	0.73	1.41	1.13	1.33	1.62	3	0.6	2.04	1.11	1.72	0.27	1.45	0.59	2.29	1.94	-0.11	0.31	1.37	-0.31	3.1	0.84	0.25	1.57	0.6	1.45	-0.1	1.8	2.82	2.65
HOXA9	4.67	2.85	3.605	2.92	miss	3.515	1.99	1.865	2.205	2.965	3.02	3.71	0.795	2.92	1.49	2.135	0.84	1.935	1.675	3.31	2.535	1.23	1.235	2.18	0.275	4.175	1.68	1.82	2.6	2.07	2.11	1.035	2.58	2.63	1.375
	RA	RA	RA	RA	RA	RA	RA	RA	RA	RA	RA	RA	RA	RA	RA	OA	OA	OA	OA	RA	RA	OA	OA	OA	RA	RA	RA	RA	OA	OA	OA	OA	RA	RA	RA
	hand	wrist	finger	wrist	finger	elbow	elbow	elbow	elbow	elbow	elbow	shoulder	shoulder	shoulder	shoulder	shoulder	shoulder	shoulder	shoulder	hip	hip	hip	hip	hip	knee	knee	knee	knee	knee	knee	knee	knee	ankle	ankle	ankle
HOTAIR	9.43	9.995	8.66	9.795	10.97	9.905	9.92	10.76	10.9	9.95	10.72	10.68	8.48	9.75	8.92	10.39	9.41	10.17	10.75	7.81	6.495	4.665	5.535	6.085	6.98	8.41	6.48	6.855	5.685	5.99	7.705	6.315	7.355	8.02	6.755
HOXC-AS3	10.8713	7.72619	7.97617	7.93287	miss	7.29375	5.73481	5.86168	10.4829	11.1085	8.42313	6.64396	5.59319	6.12407	4.47923	7.68033	miss	7.70074	7.51708	3.38889	2.98485	2.11227	1.43389	2.73944	miss	5.98481	2.87498	2.49628	2.59729	2.14025	3.26153	1.45855	3.52792	5.99796	3.24494
HOXC10	7.03	7.02	8.05	6.08	7.67	7.3	6.15	5.3	7.92	7.53	8.06	6.26	5.2	5.86	4.45	6.5	3.61	5.94	5.48	3.99	2.44	1.62	1.38	2.14	2.16721	5.42037	2.58959	2.06601	3.32	2.64	3.35336	2.54568	2.9805	5.3	3.161
HOXC-AS2	2.8045	1.82285	2.22955	2.24941	miss	2.71281	0.811709	0.261845	2.62682	1.47061	2.71551	1.65092	-0.213855	0.441746	0.584879	1.33203	miss	2.2081	1.48067	0.13844	-0.81134	-1.65623	-2.69135	-0.184437	miss	0.777696	-1.11321	-1.41534	-0.629845	-2.31478	-0.234314	-1.65182	-1.21858	1.41108	0.0400935
HOXC-AS1	6.12	5.66	6.84	5.67	miss	6.36	4.35	4.32	6.55	5.7	5.68	5.61	3.47	4.24	3.87	4.73	miss	5.34	4.3	4.12	3.53	1.67	1.43	3.39	miss	5.08	2.51	2.1	2.92	0.76	3.4	1.85	2.76	5.23	3.7
HOXC8	0.78	-0.72	0.62	-0.29	-1.58	0.01	-0.83	-1.99	0.83	-1.01	-0.4	-0.73	-2.02	-1.61	-1.21	0.2	-3.06	-2.08	-1.8	-1.86	-2.85	-3.16	-4.89	-3.5	-4.32	-1.57	-2.81	-3.09	-2.72	-0.71	-2.67	-4.29	-3.5	-1.65	-2.46
ACO12531.25	3.79	3.09	3.79	3.36	1.33	3.67	2.47	2.84	4.06	2.81	2.85	2.59	1.57	1.25	2.21	1.84	0.62	1.06	0.98	2.18	1.33	0.9	-0.53	1.07	-0.22	2.22	0.79	0.52	1.98	2.03	1.01	-0.14	0.43	1.55	1.58
HOXC4	10.4186	6.21687	9.69089	7.22696	10.7552	8.75006	7.64071	5.70314	8.79867	8.90965	8.56565	6.03897	5.36686	7.03217	5.44276	6.33214	3.91865	5.19948	5.087	6.97996	5.7279	4.6207	4.16707	4.74207	4.61561	7.56206	4.67049	4.55361	miss	5.4424	5.22958	4.68631	5.94132	6.53316	6.55297
miss= not measured
RA= rheumatoid arthritis
OA= osteoarthritis

## Sheet: Mouse Synovial Fibroblasts
	wt	wt	wt	wt	wt	wt	TNFtg	TNFtg	TNFtg	TNFtg	TNFtg	TNFtg	TNFtg	wt	wt	wt	wt	wt	wt	TNFtg	TNFtg	TNFtg	TNFtg	TNFtg	TNFtg	wt	wt	wt	wt	wt	wt	wt	wt	TNFtg	TNFtg	TNFtg	TNFtg	TNFtg	TNFtg	TNFtg
ΔCT	paw	paw	paw	paw	paw	paw	paw	paw	paw	paw	paw	paw	paw	knee	knee	knee	knee	knee	knee	knee	knee	knee	knee	knee	knee	ankle	ankle	ankle	ankle	ankle	ankle	ankle	ankle	ankle	ankle	ankle	ankle	ankle	ankle	ankle
Hottip	miss	miss	11.7627	miss	11.5095	12.5467	14.0962	13.8787	miss	11.8786	14.4131	13.2472	miss	20	20	20	20	15.0926	20	20	20	20	20	20	20	11.4181	20	13.1006	20	10.753	11.6649	10.6146	10.6735	20	13.0398	miss	miss	13.1531	11.597	12.4137
Hoxa11-os	miss	13.4129	10.1719	10.2517	9.54741	10.8735	miss	miss	11.1524	12.5521	10.4121	11.7011	miss	miss	16.5178	16.0843	10.7024	12.1667	miss	miss	12.5608	16.5249	12.3475	14.6026	12.7425	miss	10.7178	10.853	11.2729	11.0211	11.4332	miss	miss	12.007	10.9758	12.4576	12.862	10.5067	miss	miss
Hoxa11	5.32027	6.06662	4.72179	4.47489	4.29383	4.59239	5.72063	5.90591	6.47124	4.71457	5.45728	5.40673	5.99889	6.62696	9.2373	7.32329	5.58287	6.44339	6.32115	6.10006	7.03833	6.48341	miss	7.28691	6.35577	4.7228	4.82726	5.95663	5.9849	4.2645	4.35596	4.02999	4.70469	5.69144	5.09456	5.78766	5.81054	5.14922	4.44613	4.85798
Hoxa9	6.13755	6.93804	5.85154	6.21927	5.37282	5.77561	7.07711	7.03222	7.0141	7.64773	6.34025	6.70772	6.85151	4.82766	7.54593	5.97289	5.29118	5.12464	5.03784	5.37958	6.69769	miss	5.74997	5.55706	5.84513	6.06533	5.82874	6.68494	6.24094	6.08346	5.92887	5.33839	5.63241	7.43172	6.72788	6.84206	6.59303	7.006	5.65452	6.18055
	wt	wt	wt	wt	wt	wt	TNFtg	TNFtg	TNFtg	TNFtg	TNFtg	TNFtg	TNFtg	wt	wt	wt	wt	wt	wt	wt	TNFtg	TNFtg	TNFtg	TNFtg	TNFtg	TNFtg	wt	wt	wt	wt	wt	wt	wt	wt	TNFtg	TNFtg	TNFtg	TNFtg	TNFtg	TNFtg	TNFtg
ΔCT	paw	paw	paw	paw	paw	paw	paw	paw	paw	paw	paw	paw	paw	knee	knee	knee	knee	knee	knee	knee	knee	knee	knee	knee	knee	knee	ankle	ankle	ankle	ankle	ankle	ankle	ankle	ankle	ankle	ankle	ankle	ankle	ankle	ankle	ankle
Hotair	20	20	20	20	20	20	20	20	20	20	20	20	20	12.1451	13.5055	14.0702	11.1591	10.5277	10.0947		9.59268	13.6863	14.116	12.1285	10.4832	11.1753	11.1921	11.8685	14.5579	miss	12.0845	10.2956	miss	10.2717	12.3272	11.7315	miss	12.3881	miss	10.1839	10.7463
Hoxc10	miss	20	miss	20	20	20	miss	miss	miss	20	20	20	20	3.51533	4.84764	3.21939	3.02908	3.17912	3.72007		3.34566	4.37073	4.1017	3.66546	3.42183	3.58224	6.8012	7.06799	8.06345	8.1299	6.68058	7.13741	6.39414	6.59823	7.93922	6.87874	6.61952	6.25342	7.76992	6.02906	6.2334
Hoxc8	miss	14.7518	13.3835	11.4558	11.8634	12.7864	miss	11.5229	20	20	14.4385	20	miss	miss	8.66587	6.51374	4.40258	5.02967	miss	5.11939	miss	6.9676	6.3271	5.51655	4.43352	5.3072	miss	11.7889	11.7924	10.8478	9.91746	9.31121	miss	miss	10.7811	10.4	11.0805	11.0197	10.8835	miss	miss
wt= wildtype
TNFtg= TNF transgenic
