# Supplementary material for: Epigenetically-driven anatomical diversity of synovial fibroblasts guides joint-specific fibroblast functions
Source: Nat Commun. 2017 Mar 23;8:14852. doi: 10.1038/ncomms14852 (PMC5376654; doi:10.1038/ncomms14852)
Supplement: Supplementary Data 3 — Joint specific and arthritis relevant process networks - enrichment analysis of RNA sequencing data. Provided as online Excel file. Process Networks Enrichment Analysis of RNA Sequencing Data (n=21) identifying significantly enriched process networks between upper and lower extremity joints and between specified joint locations (hand vs. shoulder, hand vs. knee, knee vs. shoulder) performed using MetaCore from Thomson Reuters and default settings (threshold of log (fold change) set to 0.5, pValue=0.05, FDR<0.05). FDR = False Discovery Rate. [file ncomms14852-s4.xls]

## Sheet: Process Networks
Enrichment analysis report
Enrichment by Process Networks					upper--over--lower-signifgenes-deseg2-forMetaCore
#	Networks	Total	pValue	Min FDR	p-value	FDR	In Data	Network Objects from Active Data
1	Cell adhesion_Cell-matrix interactions	211	3.73663e-09	5.71704e-07	3.73663e-09	5.71704e-07	42	90K, Trypsin, ITGA9, Sarcospan, BETA-IG-H3, ADAM-TS1, ECM2/SC1, Fibulin-2, MMP-19, Collagen X, COL6A1, ADAM-TS3, COL9A3, ADAM-TS9, COL4A3, MFAP4, Mindin, LAMB3, Collagen IV, Decorin, ITGA10, Tenascin-X, CRTL1, EMILIN-2, COL9A2, TIMP4, ADAM-TS15, WISP1, Nidogen, MMP-1, ITGB3, MMP-16, NOV, ADAM-TS8, LAMA4, ITGB6, BCAM, COL4A4, LAMA3 (Epiligrin), TIMP1, Aggrecanase-2, Perlecan
2	Development_Ossification and bone remodeling	157	1.61435e-07	1.23498e-05	1.61435e-07	1.23498e-05	32	Follistatin, SFRP4, FOXC2, ANKH, Chordin, HOXA13, TGF-beta, Collagen X, FOXC1/2, IL-7, TEF-3, FGFR2, CSF1, Tetranectin, GDF5, OSF-2, FKHR, c-Src, Osteocrin, WNT, ALX4, p38 MAPK, Galpha(s)-specific calcitonin GPCRs, BMPR1B, TBX3, IBP, Frizzled, MEK6(MAP2K6), Activin, DLX3, ActRIIB, GHR
3	Development_Neurogenesis_Synaptogenesis	180	2.86997e-05	0.00146369	2.86997e-05	0.00146369	30	Ephrin-B3, VAMP1, Neuroligin 1, Dystrobrevin alpha, GRIP2, FGF7, nAChR alpha, FGFR2, Neurexin beta, RIMS1, Piccolo, Liprin-alpha4, Neuregulin 1, Neurogranin, NR2A, Ephrin-B, WNT, Actin, Ephrin-B receptors, SHANK, Synaptopodin, FGF5, Ephrin-B receptor 2, A2M receptor, Frizzled, Neuroligin, Liprin-alpha2, Protocadherin 18, Thrombospondin 2, ErbB3
4	Proteolysis_Connective tissue degradation	119	6.90301e-05	0.0026404	6.90301e-05	0.0026404	22	Trypsin, Leukocyte elastase, ADAM-TS1, MMP-19, ADAM-TS3, ADAM-TS9, DPP4, COL4A3, Collagen IV, Alpha 1-antitrypsin, TIMP4, ADAM-TS15, Nidogen, MMP-1, MMP-16, Antileukoproteinase 1, ADAM-TS8, SERPINA3 (ACT), PLAU (UPA), A2M receptor, TIMP1, Aggrecanase-2
5	Inflammation_Complement system	75	0.00011867	0.0036313	0.00011867	0.0036313	16	C1r, C2, iC3b, C3dg, Factor B, C1 inhibitor, C2b, C3a, C3, C5 convertase (C3b2Bb), C3b, C1s, Factor Bb, C3 convertase (C3bBb), Factor D, C2a
6	Development_Neurogenesis_Axonal guidance	230	0.000521269	0.0132923	0.000521269	0.0132923	32	Ephrin-B3, GAS7, SLIT3, PCSK5, PI3K cat class IA, Plexin D1, Ephrin-A receptors, PCDHA6, Ephrin-B receptor 4, Adenylate cyclase type I, ENC1, CRMP4, Mindin, Plexin B1, ITM2B, PCDHA4, Semaphorin 7A, Netrin-1, Ephrin-A receptor 1, ERM proteins, Ephrin-A receptor 5, MyHC, c-Src, Ephrin-B, Actin, Ephrin-B receptors, Reelin, Ephrin-A receptor 2, Selenoprotein P, Ephrin-B receptor 2, Semaphorin 3B, L1C…
7	Inflammation_Histamine signaling	213	0.00062937	0.0137562	0.00062937	0.0137562	30	COX-2 (PTGS2), IL-6, Guanylate cyclase, GUCY1B1, COX-1 (PTGS1), PLA2G4C, Guanylate cyclase A (NPR1), GUCY1A3, PGES, iPLA2, Adenylate cyclase type I, Adenylate cyclase type V, PA2G6, Adenylate cyclase type VIII, CD14, PLD1, Guanylate Cyclase 1, soluble, PLA2, GGT5, Guanylate cyclase alpha, GUCY1A2, p38delta (MAPK13), PLA2G5, cPLA2, Actin, p38 MAPK, Guanylate cyclase beta, Adenylate cyclase, CaMK I…
8	Development_Regulation of angiogenesis	222	0.00124837	0.023875	0.00124837	0.023875	30	AGTR1, HB-EGF, IL-6, Endoglin, Angiotensin III, TGF-beta 2, ACTC, Galpha(i)-specific peptide GPCRs, Stabilin-1, PI3K cat class IA, Ephrin-A receptors, Ephrin-B receptor 4, Galpha(q)-specific peptide GPCRs, EDNRB, RelB (NF-kB subunit), COL4A3, GLI-3, PTCH1, Angiotensin II, Leptin receptor, FKHR, PGAR, Ephrin-A receptor 1, c-Src, Angiomotin (AMOT), Leptin, Ephrin-B, Ephrin-B receptors, Patched, ITG…
9	Cell adhesion_Attractive and repulsive receptors	175	0.00142534	0.0242309	0.00142534	0.0242309	25	Ephrin-B3, SLIT3, CHL1, CD72, PI3K cat class IA, Plexin D1, Ephrin-A receptors, Ephrin-B receptor 4, Plexin B1, Collagen IV, Semaphorin 7A, Netrin-1, Ephrin-A receptor 1, HGF receptor (Met), Ephrin-A receptor 5, c-Src, Ephrin-B, Actin, Ephrin-B receptors, Ephrin-A receptor 2, Ephrin-B receptor 2, GRB7, Neurexin-2 alpha, PI3K cat class IA (p110-delta), L1CAM
10	Proteolysis_ECM remodeling	85	0.0015841	0.0242367	0.0015841	0.0242367	15	Leukocyte elastase, MMP-19, Collagen X, ADAM-TS3, Collagen IV, Alpha 1-antitrypsin, TIMP4, Nidogen, MMP-1, MMP-16, Antileukoproteinase 1, SERPINA3 (ACT), PLAU (UPA), A2M receptor, TIMP1
11	Muscle contraction	173	0.00262574	0.0314301	0.00262574	0.0314301	24	Desmin, Beta TnTF, Dystrobrevin alpha, ACTC, Galpha(i)-specific peptide GPCRs, Skelemin, Guanylate cyclase A (NPR1), DMPK, Kv1.1, BDKRB2, Phospholemman, Galpha(q)-specific prostanoid GPCRs, Galpha(q)-specific peptide GPCRs, Kv2.1, nAChR alpha, Guanylate Cyclase 1, soluble, KCNE3, FKBP1B, KCNH2, Troponin T, skeletal, MyHC, Actin, NCX1, Actin muscle
12	Cell adhesion_Platelet-endothelium-leucocyte interactions	174	0.00283587	0.0314301	0.00283587	0.0314301	24	PDGF-C, DDR1, IL-6, Endoglin, Occludin, TGF-beta 2, TGF-beta, L-selectin, CD72, Coagulation factor X, CD40(TNFRSF5), Plexin B1, Collagen IV, PDGF receptor, HGF receptor (Met), C1 inhibitor, c-Src, PDGF-D, PLAU (UPA), A2M receptor, CD36, PDGF-R-beta, ENA-78, Thrombospondin 2
13	Cardiac development_BMP_TGF_beta_signaling	117	0.00283984	0.0314301	0.00283984	0.0314301	18	FOXC2, Endoglin, TGF-beta 2, ACTC, GLI-3R, TGF-beta receptor type III (betaglycan), DHA2, PDLIM3, GLI-3, Activin A, HAND2, Myoglobin, MyHC, c-Src, SOX6, BMPR1B, LAGY, ActRIIB
14	Proliferation_Negative regulation of cell proliferation	184	0.00287596	0.0314301	0.00287596	0.0314301	25	PTHR1, COX-2 (PTGS2), IL-6, Mxi1, Galpha(i)-specific peptide GPCRs, ADAM-TS1, TGF-beta, PI3K cat class IA, GRO-1, CREG1, Guanylate Cyclase 1, soluble, FRK, TIG3, IBP5, G-protein alpha-14, MITF, APEG1, IBP, PIG11, WISP2, IL6RA, C/EBPalpha, PAX6, IBP3, Necdin
15	Inflammation_Kallikrein-kinin system	185	0.00309585	0.0315777	0.00309585	0.0315777	25	COX-2 (PTGS2), Aminopeptidase P2, G-protein beta, COX-1 (PTGS1), PLA2G4C, ACE1, PI3K cat class IA, Coagulation factor X, PGES, BDKRB2, DPP4, T-A2MG, PLA2, Alpha 1-antitrypsin, C1 inhibitor, A2M, p38delta (MAPK13), C3a, c-Src, C3, cPLA2, p38 MAPK, PLAU (UPA), PI3K cat class IA (p110-delta), Carboxypeptidase M
16	Inflammation_Jak-STAT Pathway	186	0.0033298	0.0318412	0.0033298	0.0318412	25	AGTR1, PDGF-C, IL-6, Angiotensin III, ACE1, PI3K cat class IA, IL13RA2, IL-7, CD40(TNFRSF5), SHIP, CSF1, PDGF receptor, Angiotensin II, Leptin receptor, Angiotensin (1-7), Leptin, M-CSF receptor, PDGF-D, PLAU (UPA), IL-11, IL21R, LIF, PDGF-R-beta, GHR, SOCS1
Enrichment analysis report
Enrichment by Process Networks					SH--over--KN-signifgenes-deseg2-forMetaCore
#	Networks	Total	pValue	Min FDR	p-value	FDR	In Data	Network Objects from Active Data
1	Cell adhesion_Cell-matrix interactions	211	6.45707e-08	9.75017e-06	6.45707e-08	9.75017e-06	38	90K, Trypsin, ITGA9, BETA-IG-H3, Fibrillin, Fibulin-2, MMP-19, COMP, Collagen X, ITGA6, COL6A1, ADAM-TS3, COL1A2, MFAP4, Mindin, LAMB3, Collagen IV, Decorin, MMP-17, Tenascin-X, EMILIN-2, COL9A2, TIMP4, ADAM-TS15, Fibulin-5, Nidogen, ITGB3, MMP-16, NOV, ADAM-TS8, Fibrillin 2, BCAM, LAMA3 (Epiligrin), Aggrecan, CSPG4 (NG2), TIMP1, MMP-2, Perlecan
2	Development_Neurogenesis_Synaptogenesis	180	8.39918e-06	0.000634138	8.39918e-06	0.000634138	30	VAMP1, Neuroligin 1, GRIP2, FGF7, Tamalin, FGFR2, Neurexin beta, RIMS1, Piccolo, Liprin-alpha4, Neurogranin, Ephrin-B2, NR2A, Ephrin-B, WNT, Actin, Ephrin-B receptors, Syntrophin B, SHANK, Synaptopodin, FGF5, MUNC13, Ephrin-B receptor 2, A2M receptor, Frizzled, Neuroligin, Liprin-alpha2, Protocadherin 18, Thrombospondin 2, ErbB3
3	Inflammation_Complement system	75	5.5937e-05	0.0028155	5.5937e-05	0.0028155	16	C1r, C2, iC3b, C3dg, Factor B, C1 inhibitor, C2b, C3a, C3, C5 convertase (C3b2Bb), C3b, C1s, Factor Bb, C3 convertase (C3bBb), Factor D, C2a
4	Cell adhesion_Attractive and repulsive receptors	175	9.53324e-05	0.00309828	9.53324e-05	0.00309828	27	SLIT3, CHL1, CD72, PI3K cat class IA, Plexin D1, Ephrin-A receptors, ITGA6, Ephrin-B receptor 4, NCAM1, Collagen IV, Netrin-1, Ephrin-A receptor 1, HGF receptor (Met), Ephrin-A receptor 5, c-Src, Ephrin-B2, Ephrin-B, Actin, Ephrin-B2 (CTF2), Ephrin-B receptors, NRCAM, Ephrin-A receptor 2, Ephrin-B receptor 2, GRB7, Neurexin-2 alpha, PI3K cat class IA (p110-delta), L1CAM
5	Development_Ossification and bone remodeling	157	0.000102592	0.00309828	0.000102592	0.00309828	25	Follistatin, SFRP4, FOXC2, PHEX, Chordin, HOXA13, Collagen X, FOXC1/2, IL-7, FGFR2, GDF5, AEBP1, OSF-2, FKHR, c-Src, Osteocrin, WNT, ALX4, p38 MAPK, Pleiotrophin (OSF1), IBP, Frizzled, Activin, GHR, C/EBPdelta
6	Development_Skeletal muscle development	144	0.000184129	0.00463392	0.000184129	0.00463392	23	Alpha crystallin B, Myostatin, HB-EGF, Desmin, Beta TnTF, Skelemin, Calsequestrin 1, HDAC5, Collagen IV, Angiotensin II, Histone deacetylase class II, HGF receptor (Met), EGR3, Troponin T, skeletal, MyHC, GATA-6, Actin, p38 MAPK, Calsequestrin, MURF2, Filamin C, Actin muscle, ITGA7
7	Proteolysis_ECM remodeling	85	0.00026523	0.00572139	0.00026523	0.00572139	16	Leukocyte elastase, MMP-19, Collagen X, ADAM-TS3, Collagen IV, MMP-17, Alpha 1-antitrypsin, TIMP4, Nidogen, MMP-16, Antileukoproteinase 1, SERPINA3 (ACT), Aggrecan, A2M receptor, TIMP1, MMP-2
8	Cell adhesion_Synaptic contact	184	0.000532416	0.00936468	0.000532416	0.00936468	26	Neuroligin 1, CNTN1 (F3), Occludin, Profilin II, Profilin, NCAM1, SHANK3, Neurexin beta, RIMS1, GluR3, SLC17A7, Neurexin alpha, Ephrin-B2, NR2A, Ephrin-B, Actin, Ephrin-B2 (CTF2), Ephrin-B receptors, SHANK, GABA-A receptor epsilon subunit, Synaptopodin, CaMK II alpha, Ephrin-B receptor 2, Neurexin-2 alpha, Neuroligin, L1CAM
9	Inflammation_Kallikrein-kinin system	185	0.000579251	0.00936468	0.000579251	0.00936468	26	COX-2 (PTGS2), Aminopeptidase P2, COX-1 (PTGS1), PLA2G4C, ACE1, PI3K cat class IA, Coagulation factor X, PGES, BDKRB2, DPP4, T-A2MG, Neprilysin, Tissue factor, PLA2, Alpha 1-antitrypsin, C1 inhibitor, A2M, p38delta (MAPK13), C3a, c-Src, C3, G-protein gamma, cPLA2, p38 MAPK, PI3K cat class IA (p110-delta), CD13
10	Proteolysis_Connective tissue degradation	119	0.0006606	0.00936468	0.0006606	0.00936468	19	Trypsin, Leukocyte elastase, MMP-19, ADAM-TS3, DPP4, Collagen IV, MMP-17, Alpha 1-antitrypsin, TIMP4, ADAM-TS15, Nidogen, MMP-16, Antileukoproteinase 1, ADAM-TS8, SERPINA3 (ACT), Aggrecan, A2M receptor, TIMP1, MMP-2
11	Signal transduction_WNT signaling	177	0.000682195	0.00936468	0.000682195	0.00936468	25	COX-2 (PTGS2), SFRP4, HB-EGF, FZD1, Cyclin D1, FZD2, Adenylate cyclase type I, Adenylate cyclase type V, p38delta (MAPK13), Tcf(Lef), c-Src, GATA-6, WNT, p38 MAPK, Axin, FZD5, Adenylate cyclase, NF-AT, TCF7L2 (TCF4), Frizzled, WISP2, WNT2, WNT11, PAX6, MMP-2
12	Development_Hedgehog signaling	254	0.000997363	0.0125501	0.000997363	0.0125501	32	PTHR1, FOXC2, FZD1, HOXA13, Cyclin D1, HIP, FZD2, FOXC1/2, SNAIL1, Adenylate cyclase type I, Adenylate cyclase type V, FGFR2, SOX8, Midkine, PTCH1, TBX5, JIP-2, p57, p38delta (MAPK13), c-Src, ITGB3, SUFU, FZD5, RIPK3, Adenylate cyclase, FGF9, SOX9, Patched, Pitx2, TCF7L2 (TCF4), Frizzled, PAX6
13	Development_Neurogenesis_Axonal guidance	230	0.00167802	0.0194909	0.00167802	0.0194909	29	GAS7, SLIT3, PI3K cat class IA, Plexin D1, Ephrin-A receptors, Ephrin-B receptor 4, Adenylate cyclase type I, NCAM1, ENC1, CRMP4, Mindin, ITM2B, Netrin-1, Ephrin-A receptor 1, ERM proteins, Ephrin-A receptor 5, MyHC, c-Src, Ephrin-B2, Ephrin-B, Actin, Ephrin-B receptors, NRCAM, Ephrin-A receptor 2, Selenoprotein P, Ephrin-B receptor 2, Semaphorin 3B, L1CAM, GRAF
14	Development_Cartilage development	66	0.00207875	0.021636	0.00207875	0.021636	12	TR-alpha, Noggin, Fibrillin, COMP, SNAIL1, COL1A2, GDF5, COL9A2, VDR, SOX9, Aggrecan, COL11A2
15	Development_Neurogenesis in general	192	0.00220738	0.021636	0.00220738	0.021636	25	FZD1, ALK, Neuromodulin, Galpha(i)-specific amine GPCRs, FZD2, EDNRB, SIM1, HOXA2, p90RSK4(RPS6KA6), SOX8, CD9, Midkine, Collagen IV, Cardiotrophin-1, HOXB3, Myelin P0 protein, WNT, Pleiotrophin (OSF1), Adenosine A1 receptor, FZD5, Frizzled, WNT2, PAX6, Necdin, Neuroserpin
16	Blood coagulation	94	0.00238836	0.021636	0.00238836	0.021636	15	PAR3, Coagulation factor X, PAR1, CD40(TNFRSF5), CD9, Collagen IV, Tissue factor, Alpha 1-antitrypsin, C1 inhibitor, A2M, ITGB3, GP-IB beta, PAR2, CD36, MMP-2
17	Development_EMT_Regulation of epithelial-to-mesenchymal transition	225	0.00243584	0.021636	0.00243584	0.021636	28	COX-2 (PTGS2), FOXC2, Desmin, Occludin, Noggin, PI3K cat class IA, HMGA2, SNAIL1, COL1A2, MUC1, FGFR2, PDGF receptor, Keratin 14, HGF receptor (Met), GSC, c-Src, ITGB3, WNT, Actin, p38 MAPK, Axin, SOX9, PDGF-D, Frizzled, PDGF-R-beta, PAX6, FGF1, MMP-2
18	Cell adhesion_Platelet-endothelium-leucocyte interactions	174	0.00268807	0.0225499	0.00268807	0.0225499	23	DNAM1, PDGF-C, Endoglin, Occludin, L-selectin, CD72, Coagulation factor X, CD40(TNFRSF5), CD9, Collagen IV, PDGF receptor, HGF receptor (Met), C1 inhibitor, c-Src, GP-IB beta, PDGF-D, A2M receptor, CD36, COL11A2, PDGF-R-beta, ENA-78, MMP-2, Thrombospondin 2
Enrichment analysis report
Enrichment by Process Networks					SH--over--HA-signifgenes-deseg2-forMetaCore
#	Networks	Total	pValue	Min FDR	p-value	FDR	In Data	Network Objects from Active Data
1	Development_Ossification and bone remodeling	157	2.34791e-06	0.000340448	2.34791e-06	0.000340448	22	AEBP1, SFRP4, FOXC2, MSX1, PHEX, ETS2, MSX-2, HOXA13, Sclerostin, ENPP1, ETS, Pleiotrophin (OSF1), FOXC1/2, Osteomodulin, HOXD13, p90Rsk, IBP, BMP2, Frizzled, MEK6(MAP2K6), Activin, HOXC8
2	Inflammation_MIF signaling	140	6.39612e-05	0.00463719	6.39612e-05	0.00463719	18	PLA2, ICAM1, NF-kB2 (p52), ETS2, I-kB, MMP-1, Stromelysin-1, ETS, cPLA2, NF-kB2 (p100), VCAM1, Adenylate cyclase, NFKBIE, Adenylate cyclase type IV, NF-kB, Adenylate cyclase type VIII, NIK(MAP3K14), c-Fos
3	Development_Blood vessel morphogenesis	228	0.00011013	0.00532297	0.00011013	0.00532297	24	Angiopoietin 1, Neuropilin-2, FOXC2, ICAM1, ABCG2, PD-ECGF (TdRPase), PDE, Galpha(i)-specific peptide GPCRs, Lactoferrin, HEY2, Guanylate cyclase A (NPR1), EGF, Epiregulin, Ceruloplasmin, Galpha(i)-specific amine GPCRs, FOXC1/2, VCAM1, Galpha(q)-specific peptide GPCRs, SDF-1, NF-kB, Galpha(i)-specific EDG GPCRs, FGF1, c-Fos, Elk-3
4	Development_Neurogenesis in general	192	0.00017349	0.006289	0.00017349	0.006289	21	HOXB3, GDNF, EGR1, Myelin basic protein, HEY2, CDK5R1 (p35), LMX1B, Galpha(i)-specific amine GPCRs, Pleiotrophin (OSF1), FZD2, FZD5, GFRalpha1, PTPR-zeta, SIM1, Frizzled, HOXA2, SIM2, p90RSK4(RPS6KA6), SOX8, GPR56, Collagen IV
5	Development_Hedgehog signaling	254	0.000563077	0.0152419	0.000563077	0.0152419	24	FOXC2, MSX1, CDON, ETS2, HOXA13, Gremlin, EGR1, HEY2, LMX1B, GLI-3R, FZD2, FOXC1/2, FZD5, RIPK3, Adenylate cyclase, FGF9, SOX9, HOXD13, p90RSK1, BMP2, Frizzled, TBX2, GLI-3, SOX8
6	Cell adhesion_Cell-matrix interactions	211	0.000630699	0.0152419	0.000630699	0.0152419	21	MMP-17, LYVE-1, Tenascin-X, ADAM-TS15, MMP-1, Stromelysin-1, Fibrillin, COL4A2, ADAM-TS8, ADAM23, ADAM-TS3, COL4A1, COL9A3, Fibulin-1, Fibrillin 2, MMP-13, Aggrecan, TIMP3, LAMB3, Versican, Collagen IV
7	Signal Transduction_BMP and GDF signaling	91	0.000844637	0.01566	0.000844637	0.01566	12	MSX1, MSX-2, Sclerostin, Gremlin, DOK1, Noggin, TGF-beta receptor type II, SOX9, BMP2, MEK6(MAP2K6), HOXC8, ALK-1
8	Cardiac development_BMP_TGF_beta_signaling	117	0.000864002	0.01566	0.000864002	0.01566	14	ESR1 (nuclear), FOXC2, MSX1, MSX-2, TGF-beta receptor type II, SOX6, GLI-3R, SALL4, SOX9, TGF-beta receptor type III (betaglycan), BMP2, TBX2, PDLIM3, GLI-3
9	Cardiac development_Wnt_beta-catenin, Notch, VEGF, IP3 and integrin signaling	151	0.00143156	0.0209525	0.00143156	0.0209525	16	Neuropilin-2, FOXC2, Adrenomedullin, NF-AT3(NFATC4), HEY2, HHEX (PRH), Titin, GLI-3R, SALL4, Kv4.2 channel, Frizzled, TBX20, TBX2, DKK1, GLI-3, Versican
10	Apoptosis_Anti-apoptosis mediated by external signals via NF-kB	111	0.00159972	0.0209525	0.00159972	0.0209525	13	OX40L(TNFSF4), I-kB, TNF-R2, c-IAP2, NGFR(TNFRSF16), IL-15RA, Adenylate cyclase, p90Rsk, CD40(TNFRSF5), NF-kB, Bcl-2, TL1A(TNFSF15), NIK(MAP3K14)
11	Proteolysis_ECM remodeling	85	0.00161089	0.0209525	0.00161089	0.0209525	11	MMP-17, PAI2, MMP-1, Stromelysin-1, ADAM-TS3, MMP-13, PLAU (UPA), Aggrecan, TIMP3, Clusterin, Collagen IV
12	Inflammation_Histamine signaling	213	0.001734	0.0209525	0.001734	0.0209525	20	NF-AT1(NFATC2), PLA2, ICAM1, Guanylate cyclase, GGT5, NF-kB2 (p52), Guanylate cyclase alpha, I-kB, GUCY1A2, Guanylate cyclase A (NPR1), cPLA2, VCAM1, PA24A, Adenylate cyclase, NFKBIE, Adenylate cyclase type IV, NF-kB, Adenylate cyclase type VIII, PLD1, c-Fos
13	Cell adhesion_Platelet-endothelium-leucocyte interactions	174	0.00248768	0.0270418	0.00248768	0.0270418	17	ICAM1, PAI2, I-kB, EGF, TGF-beta receptor type II, VCAM1, COL11A1, NFKBIE, MMP-13, PDGF-D, PLAU (UPA), CD40(TNFRSF5), NF-kB, Ephrin-B receptor 1, GPR56, Collagen IV, Thrombospondin 2
14	Reproduction_FSH-beta signaling pathway	160	0.00261093	0.0270418	0.00261093	0.0270418	16	PSG-5, IRS-2, Pyk2(FAK2), PSG10, EGR1, Epiregulin, TGF-beta receptor type II, Adenylate cyclase, p90Rsk, IBP, TGF-beta receptor type III (betaglycan), p90RSK1, NF-kB, MEK6(MAP2K6), IBP3, c-Fos
15	Proteolysis_Connective tissue degradation	119	0.00299497	0.0282199	0.00299497	0.0282199	13	MMP-17, PAI2, ADAM-TS15, MMP-1, Stromelysin-1, ADAM-TS8, ADAM23, ADAM-TS3, MMP-13, PLAU (UPA), Aggrecan, TIMP3, Collagen IV
16	Development_EMT_Regulation of epithelial-to-mesenchymal transition	225	0.0033069	0.0282199	0.0033069	0.0282199	20	ESR1 (nuclear), IL-1RI, FOXC2, Desmin, GSC, I-kB, EGR1, Noggin, EGF, TGF-beta receptor type II, Axin, SOX9, PDGF-D, p90Rsk, BMP2, Frizzled, MEK6(MAP2K6), Bcl-2, FGF1, c-Fos
17	Transport_Potassium transport	194	0.00330854	0.0282199	0.00330854	0.0282199	18	K(+) channel, subfamily J, Kir6.1, KCNAB1, CNGA3, KCNK6, SUR, NHE9, Kv9.2, MinK, ATP1B1, Kv9.3, Kv1.4, KCNQ3, Kv2.1, Kv4.2 channel, Aquaporin 1, SUR2, CNG-alpha
18	Development_Neurogenesis_Axonal guidance	230	0.00424798	0.0327104	0.00424798	0.0327104	20	UNC5B, GAS7, Neuropilin-2, ERM proteins, NGFR (ICD), NGFR(TNFRSF16), Semaphorin 3E, ADAM23, Ephrin-B receptors, Reelin, NRCAM, ABLIM1, NCAM1, Semaphorin 3D, Plexin C1, Ephrin-B receptor 1, NT-3, ROBO2, MIR (Idol), NGFR (CTF)
19	Cardiac development_FGF_ErbB signaling	124	0.00428619	0.0327104	0.00428619	0.0327104	13	ESR1 (nuclear), NF-AT1(NFATC2), SHOX2, NF-AT3(NFATC4), Titin, SOX6, GLI-3R, FGF9, Kv4.2 channel, CHD7, PDLIM3, GLI-3, Versican
20	Immune response_Th17-derived cytokines	98	0.00498814	0.036164	0.00498814	0.036164	11	ICAM1, IKBZ, I-kB, MMP-1, Stromelysin-1, MMP-13, SDF-1, NF-kB, MEK6(MAP2K6), Bcl-2, c-Fos
Enrichment analysis report
Enrichment by Process Networks					HA--over--KN-signifgenes-deseg2-forMetaCore
#	Networks	Total	pValue	Min FDR	p-value	FDR	In Data	Network Objects from Active Data
1	Development_Ossification and bone remodeling	157	5.53361e-09	8.57709e-07	5.53361e-09	8.57709e-07	39	Follistatin, ActRIIA, FOXC2, MSX1, SMAD9 (SMAD8), ANKH, Chordin, HOXA13, CBP, TGF-beta, FOXC1/2, IL-7, TEF-3, BAPX1, HOXC8, FGFR2, CSF1, Tetranectin, GDF5, OSF-2, FKHR, TLL1, Osteocrin, WNT, ALX4, p38 MAPK, Galpha(s)-specific calcitonin GPCRs, BMPR1B, TBX3, HOXD13, p90Rsk, IBP, BMP2, Frizzled, MEK6(MAP2K6), Activin, DLX3, ActRIIB, GHR
2	Cell adhesion_Cell-matrix interactions	211	2.02316e-08	1.56795e-06	2.02316e-08	1.56795e-06	46	90K, Trypsin, Biglycan, Sarcospan, BETA-IG-H3, Alpha-sarcoglycan, ADAM-TS1, ECM2/SC1, COL4A2, Fibulin-2, ADAM-TS3, COL4A1, COL9A3, Fibulin-1, MMP-13, ADAM-TS9, Epsilon-sarcoglycan, TIMP3, COL4A3, MFAP4, Mindin, Collagen IV, Decorin, Fibulin-3, ITGA10, Tenascin-X, CRTL1, MAGP1, EMILIN-2, COL9A2, WISP1, MMP-1, ITGB3, MMP-16, Layilin, NOV, LAMA4, ITGB6, BCAM, COL4A4, LAMA3 (Epiligrin), TIMP1, Aggrec…
3	Development_Neurogenesis_Synaptogenesis	180	1.57245e-05	0.000812431	1.57245e-05	0.000812431	35	Ephrin-B3, Chapsyn-110, VAMP1, Neuroligin 1, Synaptotagmin, Dystrobrevin alpha, Ionotropic glutamate receptor, GRIP2, FGF7, Ephrin-B receptor 1, nAChR alpha, FGFR2, RIMS1, Piccolo, MUNC18, Liprin-alpha4, Neuregulin 1, NR2A, Ephrin-B, WNT, Actin, Ephrin-B receptors, SHANK, DLGAP1 (GKAP), Synaptopodin, FGF5, Ephrin-B receptor 2, A2M receptor, Frizzled, Neuroligin, GluR1, Parkin, Kainate receptor, P…
4	Development_Neurogenesis_Axonal guidance	230	2.68424e-05	0.00104014	2.68424e-05	0.00104014	41	Ephrin-B3, GAS7, SLIT3, NGFR (ICD), Ephrin-A receptor 7, NGFR(TNFRSF16), PCSK5, PI3K cat class IA, Ephrin-A receptors, PCDHA6, DCAMKL1, Ephrin-B receptor 4, Adenylate cyclase type I, Semaphorin 4B, Ephrin-B receptor 1, Semaphorin 6D, CRMP4, Mindin, Plexin B1, ITM2B, NGFR (CTF), PCDHA4, Semaphorin 7A, Netrin-1, Ephrin-A receptor 1, ERM proteins, VASP, Ephrin-A receptor 4, Ephrin-B, Actin, S100B, E…
5	Development_Regulation of angiogenesis	222	5.89768e-05	0.00182828	5.89768e-05	0.00182828	39	AGTR1, IL-1RI, HB-EGF, PD-ECGF (TdRPase), Endoglin, Biglycan, TGF-beta 2, I-kB, ACTC, Galpha(i)-specific peptide GPCRs, CBP, IL-18R1, Stabilin-1, PI3K cat class IA, Ephrin-A receptors, Ephrin-B receptor 4, Galpha(q)-specific peptide GPCRs, EDNRB, HOXA3, NF-kB, RelB (NF-kB subunit), Ephrin-B receptor 1, COL4A3, GLI-3, PTCH1, Leptin receptor, FKHR, PGAR, Ephrin-A receptor 1, Ephrin-A receptor 4, An…
6	Cell adhesion_Platelet-endothelium-leucocyte interactions	174	0.000111496	0.00269889	0.000111496	0.00269889	32	PDGF-C, DDR1, PAI2, Endoglin, Occludin, TGF-beta 2, I-kB, EGF, TGF-beta, L-selectin, CD72, Coagulation factor X, MMP-13, CD40(TNFRSF5), NF-kB, Ephrin-B receptor 1, Plexin B1, Collagen IV, PDGF receptor, HGF receptor (Met), C1 inhibitor, Protein S, TGF-beta receptor type II, Coagulation factor VIII, NFKBIE, PDGF-D, PLAU (UPA), A2M receptor, CD36, PDGF-R-beta, ENA-78, Collagen III
7	Inflammation_Complement system	75	0.000121885	0.00269889	0.000121885	0.00269889	18	C1r, C2, Factor H, iC3b, C3dg, Factor B, C1 inhibitor, C2b, C3a, C3, C5 convertase (C3b2Bb), C3b, C1s, Factor Bb, C3 convertase (C3bBb), Factor D, C2a, Clusterin
8	Signal Transduction_BMP and GDF signaling	91	0.001471	0.0285005	0.001471	0.0285005	18	Follistatin, ActRIIA, MSX1, SMAD9 (SMAD8), Chordin, DOK1, CBP, Noggin, HOXC8, GDF5, Gremlin, TGF-beta receptor type II, p38 MAPK, BMPR1B, BMP2, MEK6(MAP2K6), C/EBPalpha, ActRIIB
9	Development_Hedgehog signaling	254	0.00190712	0.0328449	0.00190712	0.0328449	38	PTHR1, FOXC2, MSX1, FZD1, p63, CDON, HOXA13, G-protein beta/gamma, CBP, GLI-3R, FOXC1/2, Activin beta A, Adenylate cyclase type I, Adenylate cyclase type V, p90RSK1, IL1R2, FGFR2, GLI-3, PTCH1, PTCH2, TBX5, FZD6, JIP-2, p57, Gremlin, p38delta (MAPK13), ITGB3, LMX1B, SUFU, Adenylate cyclase, FGF9, BMPR1B, HOXD13, Patched, TCF7L2 (TCF4), BMP2, Frizzled, TBX2
10	Muscle contraction	173	0.00232239	0.035997	0.00232239	0.035997	28	Desmin, Beta TnTF, Dystrobrevin alpha, ACTC, Galpha(i)-specific peptide GPCRs, Skelemin, Guanylate cyclase A (NPR1), DMPK, Kv1.1, BDKRB2, Phospholemman, Galpha(q)-specific prostanoid GPCRs, Galpha(q)-specific peptide GPCRs, Kv2.1, nAChR alpha, KCNE3, Connexin 45, K(+) channel, subfamily J, KCNAB1, FKBP1B, KCNH2, Troponin T, skeletal, Troponin C, skeletal muscle, Actin, Ryanodine receptor 2, Kir2.…
11	Proteolysis_Connective tissue degradation	119	0.00276461	0.0389558	0.00276461	0.0389558	21	Trypsin, PAI2, Leukocyte elastase, ADAM-TS1, ADAM-TS3, MMP-13, ADAM-TS9, DPP4, TIMP3, COL4A3, Collagen IV, Cathepsin O, PACE4, MMP-1, MMP-16, SERPINA3 (ACT), PLAU (UPA), A2M receptor, TIMP1, Aggrecanase-2, Collagen III

## Sheet: Info
Info
General
Date	2016-10-27
Server	portal.genego.com
Version	6.28.68602
Name	Frank
Login	fgcz-mojca
Workflow Settings
Type	Enrichment
Signals	both
Distribution	intersection
Sorting method	statistically significant
Active Data
Name	Type	Size		Threshold	0.5
upper--over--lower-signifgenes-deseg2-forMetaCore	General	1377		P-value	0.05
